# Supplementary material for: Barriers to dog bite case management and dog rabies vaccination in Soroti district, Uganda
Source: Front Vet Sci. 2026 May 27;13:1814100. doi: 10.3389/fvets.2026.1814100 (PMC13251693; doi:10.3389/fvets.2026.1814100)
Supplement: Supplementary file 1 [file Table_1.xlsx]

## Sheet: Overall Codebook
Codebook for barriers to proper dog bite case management and dog rabies vaccination in Soroti District, Uganda
Theme	Sub-theme	Representative quotations (FGDs-focused group discussions)	Representative quotations (KIIs-key informant interviews)
Barriers to Dog Bite Case Management	Individual level	“All we do is taking the dog bite victim to the health facility; it is the nurse who tells us when and how many times to come back for another dose.” (FGD participant at Site 9) “For my scenario… I only made payment for the victim’s 2 doses only.” (FGD, Site 2)
		“The best we do is to cover the wound with a cloth on the dog bite area… Some people wish to wash but fear the dog bite marks will be removed.” (FGD participant at Site 4)
		“We mostly take the victims to Atiris Hospital for PEP which is about 20km away but if they don’t have then we are referred to either Mbale district hospital (114km) or Entebbe General Hospital (350km).” (FGD participant at Site 7)
		“That vaccine at the hospital for rabies is UGX 50,000 per dose. That is a lot of money for most of us so the owner of the dog that has bitten has to sale his cows, goats or even land just to get that money.” (FDG participant at Site 5)
		“For my scenario, my dog bit a 13year old child and luckily, it was not killed but we isolated it and after 14 days it was still okay up to now so I only made payment for the victim’s 2 doses only.” (Female FGD participant at Site 2)
		“We mostly take the victims to Atiris Hospital for PEP which is about 20km away but if they don’t have then we are referred to either Mbale district hospital (114km) or Entebbe General Hospital (350km).” (FGD participant at Site 7)
		"When you see a person barking like a dog and saliva pouring out of the mouth, there is no cure for that person so they just die eventually." FGD participant at Site 8
		"The rabies PEP vaccine should be supplied to even our small health Centre’s in the villages to minimize transport and the cost of the vaccine should also be reduced so that it is more affordable" FGD participant at Site 9
	Community level	“We as a community kill the dog before it bites another person. We don’t know of any other way of handling the culprit dog so, we do what our fore-fathers used to do.” (Male participant at Site 10)	“Since mob killing of dogs is inhumane, we try to observe protocol for managing the culprit dog but sometimes we reach the site when the dog has been killed. However if we arrive in the area early, we prevent the mob killing and take necessary measures.” (KII-1)
		"We just kill it straight away because they say that there is no treatment for such a dog yet if we leave it, it will end up biting everything and everyone. You find that the medicine is supposed to be given before it gets the disease, this is to prevent the dog from getting the disease and it takes a long time for the dog to get another medicine so if it skips getting that medicine, then it can …	"it is mostly children aged between 10-14 years and for the adults it is rear but happens for example the drunkards moving late on the streets, visitors who go to homes that have dogs especially in the night." KII-1
	Institutional level		“The NMS often takes long to supply these PEP vaccines and so when there is a stock out, we refer these patients to other government facilities like Tororo, Mbale or Entebbe general hospitals.” (KII-2)
			“We always have the vaccine at all times.” (KII-5)
			“Majority of these small health centers do not have refrigerators or constant power supply to the refrigerators and therefore, PEP vaccines cannot be supplied to them however, they are informed of where to refer the dog bite victim in case they receive any.” (KII-2)
			“We have few veterinary staff within the district and therefore they are not readily available to all villages to curb the situation before the culprit dogs are stoned to death.” (KII-1)
			“Around here, we do not have any veterinary officer who can manage dogs nor do I have any of their contacts of any veterinary officer.” (KII-6)
		"Most of the people here deworm our dogs every 3months because they also have worms in the stomach, you can even sometimes here sounds coming from its stomach when the dog is lying down beside you."FGD participant at Site 2	"We then asses to see if there are any wound, together with taking the patient’s history. After that we normally tell someone the option of the doctor seeing them, if they say that they are feeling okay, we as nurses do further assessment and then tell them about the vaccine." KII-3
		"We also take our dogs for the rabies injection (vaccination). All of us with mature dogs try to vaccinate our dogs because if your dog bites someone when you have no vaccination card, that can be a total disaster but when you have the card, then you are on the safe side with regards to suing you and reduction in expenses for taking care of the victim. This is so because the victim and their care…
		"This (the dog bite) is mostly during the mating season or just after the mating season." FGD participant at Site 8
		"We take the victim to the hospital. We are recommended to take them to Soroti referral hospital but you find that in most cases there is no anti rabies vaccine and they are referral to Mbale Referral hospital. We also take them to joint clinic which is a private clinic and always has the vaccine." FGD participant at Site 3
		"We take them to our Health Centre III at the parish headquarters which is about 4km from here but it does not have the rabies PEP vaccine and others go to Tirir Health Centre IV which is about 15-18km from here then they are referred to joint clinic in Soroti town." FGD participant at Site 9
Barriers to Dog Vaccination	Individual level	“If we miss vaccinating the dog during the campaign, we all need to wait until the next one.” (FGD, Site 5)
		"These expenses incurred by the dog owner once there dog has bitten someone is really high and it can cost a fortune to some people. Even the distance to the health facilities is really long." FGD participant at Site 9
		"Oh my God, that becomes very expensive and can become a police case if you refuse to treat the victim. The anti-rabies vaccine is expensive, it’s about UGX50.000 per dose and remember that there are 3 doses which costs UGX150.000 in total, that is without transport expenses" FGD participant at Site 10
		"There is also an issue with how to take care of the dogs, there things like; shampoo, powder for spraying and vaccination are expensive." FGD participant at Site 2
		" Our biggest problem is the cost of vaccination. We as dog owners all want our dogs to be vaccinated but when they ask you for UGX 5000 for dog for vaccination and you don’t have the money, then you are forced not to vaccinate." FGD participnat at Site 7
		"They usually chose one vaccination center per parish like us here they do it a community school here so at least you find that it is close for most people however, there are people that live a bit far from these centers and find transportation as a big problem too. You also find that people with many dogs also find difficulties in transporting their dogs." FGD participant at Site 8
		"most people do but the only problem here is that the government puts up this program only once a year and there is even no proper announcement done so some people get late communication and fail to prepare the money required for vaccination." FGD participant at Site 4
	Community level	"Most of us know that it is once a year. We wait for when the government announces that day they will be coming to vaccinate in our community then we prepare our dogs and also those who have cats also take them for rabies vaccination."FGD participant at Site 8
	Institutional level		“We capture information on the name of the dog owner, number of dogs and their fur color.” (KII-2)
			“The budget allocated to rabies vaccination campaigns is really small and insufficient yet the logistics and transport required are often costly.” (KII-1)
		"You find that is the dog owner, the whom it is used to the most at home who is usually the man at home, you know these dogs can also tell that this is the head of the house so they also respect him more so it is best if he is the one that takes the dog for vaccination. Then you find that the person who gives the dog food and plays with it a lot can also take the dog for vaccination." FGD partici…	" Yes, the government should come down here to sensitize people on dog keeping and vaccination, they should also bring the vaccine to the communities because some people don’t vaccinate due to difficulties with transport." KII-5
		"and the problem is they come with the medicine in ice so we can’t buy it ourselves and keep it." FGD participant at Site 1	" if the government can create teams like the Village Health Teams (VHTs), but for animals including dogs, these can help us bring veterinary services to our homesteads and they can help us with even rabies vaccination. We have Animals Husbandry Officers (AHO) but they mostly handle cows and goats and most of them don’t work on dogs." KII-1
